# Supplementary material for: AggreBots: Configuring CiliaBots through guided, modular tissue aggregation
Source: Sci Adv. 2025 Sep 26;11(39):eadx4176. doi: 10.1126/sciadv.adx4176 (PMC12467051; doi:10.1126/sciadv.adx4176)
Supplement: Supplementary file 2 — Movies S1 to S19 [file sciadv.adx4176_movies_s1_to_s19.zip]

Archive with 19 entries (19 files):
- adx4176_movies_s1.mp4
- adx4176_movies_s2.mp4
- adx4176_movies_s3.mp4
- adx4176_movies_s4.mp4
- adx4176_movies_s5.mp4
- adx4176_movies_s6.mp4
- adx4176_movies_s7.mp4
- adx4176_movies_s8.mp4
- adx4176_movies_s9.mp4
- adx4176_movies_s10.mp4
- adx4176_movies_s11.mp4
- adx4176_movies_s12.mp4
- adx4176_movies_s13.mp4
- adx4176_movies_s14.mp4
- adx4176_movies_s15.mp4
- adx4176_movies_s16.mp4
- adx4176_movies_s17.mp4
- adx4176_movies_s18.mp4
- adx4176_movies_s19.mp4
